# Supplementary material for: Flora of Nam Kading National Protected Area I: a new species of yellow-flowered Strobilanthes (Acanthaceae), S. namkadingensis
Source: PhytoKeys. 2017 Jun 8;(81):11–7. doi: 10.3897/phytokeys.81.13203 (PMC5523869; doi:10.3897/phytokeys.81.13203)
Supplement: XML Treatment for Strobilanthes namkadingensis [file phytokeys.81.13203-treatment1.xml]

<!DOCTYPE tp:taxon-treatment
  PUBLIC "-//TaxonX//DTD Taxonomic Treatment Publishing DTD v0 20100105//EN" "tax-treatment-NSO.dtd">
<tp:taxon-treatment xmlns:tp="http://www.plazi.org/taxpub"><tp:treatment-meta><kwd-group><label>Taxon classification</label><kwd><named-content xmlns:xlink="http://www.w3.org/1999/xlink" content-type="kingdom">Plantae</named-content></kwd><kwd><named-content xmlns:xlink="http://www.w3.org/1999/xlink" content-type="order">Lamiales</named-content></kwd><kwd><named-content xmlns:xlink="http://www.w3.org/1999/xlink" content-type="family">Acanthaceae</named-content></kwd></kwd-group><mixed-citation publication-type="journal"><person-group><name><surname>Souladeth</surname><given-names>Phetlasy</given-names></name><name><surname>Tagane</surname><given-names>Shuichiro</given-names></name><name><surname>Zhang</surname><given-names>Meng</given-names></name><name><surname>Okabe</surname><given-names>Norikazu</given-names></name><name><surname>Yahara</surname><given-names>Tetsukazu</given-names></name></person-group><article-title>Flora of Nam Kading National Protected Area I: a new species of yellow-flowered <italic><tp:taxon-name><tp:taxon-name-part taxon-name-part-type="genus" reg="Strobilanthes">Strobilanthes</tp:taxon-name-part></tp:taxon-name></italic> (<tp:taxon-name><tp:taxon-name-part taxon-name-part-type="family">Acanthaceae</tp:taxon-name-part></tp:taxon-name>), <italic><tp:taxon-name><tp:taxon-name-part taxon-name-part-type="genus" reg="Strobilanthes">S.</tp:taxon-name-part> <tp:taxon-name-part taxon-name-part-type="species" reg="namkadingensis">namkadingensis</tp:taxon-name-part></tp:taxon-name></italic></article-title><source>PhytoKeys</source><day>8</day><month>6</month><year>2017</year><volume>2017</volume><issue>81</issue><fpage>11</fpage><lpage>17</lpage><pub-id pub-id-type="doi">10.3897/phytokeys.81.13203</pub-id></mixed-citation></tp:treatment-meta><tp:nomenclature><tp:taxon-name>
            <tp:taxon-name-part taxon-name-part-type="genus" reg="Strobilanthes">Strobilanthes</tp:taxon-name-part>
            <tp:taxon-name-part taxon-name-part-type="species" reg="namkadingensis">namkadingensis</tp:taxon-name-part>
            <object-id xmlns:xlink="http://www.w3.org/1999/xlink" content-type="ipni" xlink:type="simple">urn:lsid:ipni.org:names:60474713-2</object-id>
          </tp:taxon-name><tp:taxon-authority>Soulad. &amp; Tagane</tp:taxon-authority><tp:taxon-status xmlns:xlink="http://www.w3.org/1999/xlink" xlink:type="simple">sp. nov.</tp:taxon-status><xref ref-type="fig" rid="F1">Figs 1</xref><xref ref-type="fig" rid="F2">, 2</xref></tp:nomenclature><tp:treatment-sec sec-type="diagnosis" id="SECID0EPHAC"><title>Diagnosis.</title><p>
            <italic><tp:taxon-name><tp:taxon-name-part taxon-name-part-type="genus" reg="Strobilanthes">Strobilanthes</tp:taxon-name-part> <tp:taxon-name-part taxon-name-part-type="species" reg="namkadingensis">namkadingensis</tp:taxon-name-part></tp:taxon-name></italic> is distinguished from all the previously known species of Laos and its surrounding countries including China, Cambodia, Thailand and Vietnam clearly by a combination of 6–32 flowered spikes up to 10.5 cm long, yellow corolla, the absence of long white hairs on the bracts and 4–6-seeded capsule. In the region, <italic><tp:taxon-name><tp:taxon-name-part taxon-name-part-type="genus" reg="Strobilanthes">S.</tp:taxon-name-part> <tp:taxon-name-part taxon-name-part-type="species" reg="namkadingensis">namkadingensis</tp:taxon-name-part></tp:taxon-name></italic> is similar to <italic><tp:taxon-name><tp:taxon-name-part taxon-name-part-type="genus" reg="Strobilanthes">Strobilanthes</tp:taxon-name-part> <tp:taxon-name-part taxon-name-part-type="species" reg="squalens">squalens</tp:taxon-name-part></tp:taxon-name></italic> S.Moore of Vietnam and <italic><tp:taxon-name><tp:taxon-name-part taxon-name-part-type="genus" reg="Sericocalyx">Sericocalyx</tp:taxon-name-part> <tp:taxon-name-part taxon-name-part-type="species" reg="thailandicus">thailandicus</tp:taxon-name-part></tp:taxon-name></italic> Bremek. of Thailand in having yellow corolla and long-beaked floral bracts, but distinguished by its long spikes (vs. less than 3 cm long), broader floral bracts (obovate-elliptic to broadly elliptic vs. lanceolate to ovate-lanceolate), smaller corolla (1.9–2.1 cm long vs. less than 1.7 cm long), and the absence of long white hairs on the bracts.</p><fig id="F1" position="float" orientation="portrait"><label>Figure 1.</label><caption><p>Locality of Nam Kading National Protected Area. White circle indicates where we found <italic><tp:taxon-name><tp:taxon-name-part taxon-name-part-type="genus" reg="Strobilanthes">Strobilanthes</tp:taxon-name-part> <tp:taxon-name-part taxon-name-part-type="species" reg="namkadingensis">namkadingensis</tp:taxon-name-part></tp:taxon-name></italic> Soulad. &amp; Tagane.</p></caption><graphic xmlns:xlink="http://www.w3.org/1999/xlink" xlink:href="phytokeys-81-011-g001.jpg" position="float" orientation="portrait" xlink:type="simple" id="oo_139428.jpg"/></fig><fig id="F2" position="float" orientation="portrait"><label>Figure 2.</label><caption><p>
                <italic><tp:taxon-name><tp:taxon-name-part taxon-name-part-type="genus" reg="Strobilanthes">Strobilanthes</tp:taxon-name-part> <tp:taxon-name-part taxon-name-part-type="species" reg="namkadingensis">namkadingensis</tp:taxon-name-part></tp:taxon-name></italic> Soulad. &amp; Tagane. <bold>A</bold> flowering branch <bold>B</bold> abaxial leaf surface <bold>C</bold> inflorescence <bold>D</bold> flower <bold>E</bold> side view of corolla <bold>F</bold> floral bracts <bold>G</bold> corolla opened out <bold>H</bold> fruit with calyx <bold>J</bold> longitudinal section of capsule showing seeds (from <italic>Tagane et al. L426</italic>, FU). All scale bars: 5 mm.</p></caption><graphic xmlns:xlink="http://www.w3.org/1999/xlink" xlink:href="phytokeys-81-011-g002.jpg" position="float" orientation="portrait" xlink:type="simple" id="oo_139429.jpg"/></fig></tp:treatment-sec><tp:treatment-sec sec-type="material" id="SECID0EFLAC"><title>Type.</title><p>LAOS. Bolikhamxay Province, Nam Kading National Protected Area, in semi-evergreen forest, beside a dried rocky stream, <named-content xmlns:xlink="http://www.w3.org/1999/xlink" content-type="dwc:verbatimCoordinates" xlink:type="simple"><named-content content-type="geo-json" specific-use="{&#34;type&#34;:&#34;Point&#34;,&#34;coordinates&#34;:[104.559583,18.204972]}" id="NCID0EOLAC" xlink:type="simple">18°12'17.9"N, 104°33'34.5"E</named-content></named-content>, alt. 146 m, 26 Dec. 2016, with flowers and fruits, <italic>Tagane S., Yahara T., Zhang M., Okabe N., Souladeth P., Sengthong A., Chayer S. L426</italic> (holotype-HNL!, isotypes-FOF!, FU!, K, KYO!, P).</p></tp:treatment-sec><tp:treatment-sec sec-type="description" id="SECID0EVLAC"><title>Description.</title><p>Anisophyllous shrub, 1.5 m tall. Stem terete, densely covered with white hairs, pale yellow green when dried. Leaves slightly unequal in each pair, petiolate; blade broadly elliptic, ovate-elliptic, (0.7–)5.5–11 × (0.2–)2.2–4.5 cm, apex acuminate, base cuneate, briefly decurrent onto petiole, margin shallowly crenate, chartaceous, pale yellow green adaxially, light pale yellow green abaxially, sparsely strigose and scabrous on both sides, densely covered with cystoliths adaxially; midrib prominent on both surfaces, secondary veins 6–8 pairs, prominent on both surfaces, tertiary veins scalariform-reticulate, faintly visible to invisible; petiole 0.5–1.3 cm long, scabrid adaxially, glabrous abaxially, margin ciliate. Inflorescences spicate, terminal and axillary, (2–)3–10.5 cm long, 6–32-flowered; outer (inflorescence) bract narrowly elliptic-ovate, 1.4–2.1 × 0.4–0.5 cm, apex acute to acuminate, sessile, shortly puberulent adaxially, sparsely with short stiff hairs at margins and on midveins on both surfaces; floral bracts obovate-elliptic to broadly elliptic, ca. 1.7 × 0.7 cm long, apex caudate, acumen up to 0.8 cm long, persistent, pale yellow green, sparsely pilose with glandular hairs adaxially, shortly puberulent, with grand-tipped hairs abaxially, margin ciliate with large-celled white hairs; bracteole 2, linear, 5–7 mm long, glandular hairy. Calyx lobes 5, linear, ca. 5–9 mm long, apex acute, slightly accrescent in fruit, upper three and lower two calyx lobes are fused ca. 2 mm from the base, covered with cystoliths adaxially, glandular hairy abaxially. Corolla yellow, funnel-shaped, 1.9–2.1 cm long, 0.8 cm in diam., membranaceous, hairy with short erect hairs outside, pilose with long white hairs inside of tube, corolla lobes 5, elliptic to suborbicular, ca. 3.8 × 3.1–3.8 mm, apex rounded. Stamens 4, didynamous; the shorter pairs of filaments ca. 1.5 mm <!--PageBreak-->long, with a few white hairs; the longer ones 5–6.5 mm long, pilose with long white hairs except upper 2/5, base of filaments adnate to corolla tube; anthers ca. 2–2.2 mm long, dorsifixed, attached lower 1/3 part of anther (monadelphous). Style 1.2 cm long, sparsely pilose, stigma ca. 2 mm long, glabrous. Capsule narrowly ellipsoidal, 8.4–10 mm long, ca. 2.8 mm in diam., glandular hairy, 4–6-seeded. Seeds spirally arranged on free-central placenta, suborbicular, 2 mm height, 1.8 mm width, 0.2 mm thick, strongly flattened, light yellow brown, glabrous.</p></tp:treatment-sec><tp:treatment-sec sec-type="distribution" id="SECID0E4LAC"><title>Distribution.</title><p>Laos, Bolikhamxay Province (so far known only from Nam Kading National Protected Area).</p></tp:treatment-sec><tp:treatment-sec sec-type="habitat" id="SECID0ECMAC"><title>Habitat and ecology.</title><p>
            <italic><tp:taxon-name><tp:taxon-name-part taxon-name-part-type="genus" reg="Strobilanthes">Strobilanthes</tp:taxon-name-part> <tp:taxon-name-part taxon-name-part-type="species" reg="namkadingensis">namkadingensis</tp:taxon-name-part></tp:taxon-name></italic> is found in semi-shaded understory of semi-evergreen forest beside a dried stream; at alt. 146 m. The flowering and fruiting specimen was collected in December.</p></tp:treatment-sec><tp:treatment-sec sec-type="GenBank accession no" id="SECID0ETMAC"><title>GenBank accession no.</title><p>
            <italic>Tagane et al. L426</italic>: LC257983 (<italic><abbrev xmlns:xlink="http://www.w3.org/1999/xlink" xlink:title="ribulose-1,5-bisphosphate carboxylase oxygenase" id="ABBRID0E3MAC" xlink:type="simple">rbcL</abbrev></italic>), LC257984 (<italic><abbrev xmlns:xlink="http://www.w3.org/1999/xlink" xlink:title="maturase K" id="ABBRID0EBNAC" xlink:type="simple">matK</abbrev></italic>) and LC257953 (<abbrev xmlns:xlink="http://www.w3.org/1999/xlink" xlink:title="internal transcribed spacer" id="ABBRID0EFNAC" xlink:type="simple">ITS</abbrev>).</p></tp:treatment-sec><tp:treatment-sec sec-type="etymology" id="SECID0EJNAC"><title>Etymology.</title><p>This specific epithet <italic><tp:taxon-name><tp:taxon-name-part taxon-name-part-type="species" reg="namkadingensis">namkadingensis</tp:taxon-name-part></tp:taxon-name></italic> refers to the type locality.</p></tp:treatment-sec><tp:treatment-sec sec-type="Primary conservation assessment" id="SECID0EZNAC"><title>Primary conservation assessment.</title><p>Data Deficient (<abbrev xmlns:xlink="http://www.w3.org/1999/xlink" xlink:title="Data Deficient" id="ABBRID0E6NAC" xlink:type="simple">DD</abbrev>) (<xref ref-type="bibr" rid="B9">IUCN 2012</xref>). Only one individual was found along a dried rocky stream beside road. The individual grows in a protected area of Nam Kading National Protected Areas, but the habitat is close to a road and can be easily affected by human disturbance from the road. Further intensive field surveys are needed to evaluate its conservation status.</p></tp:treatment-sec><tp:treatment-sec sec-type="notes" id="SECID0EHOAC"><title>Note.</title><p>
            <xref ref-type="bibr" rid="B2">Bremekamp (1944)</xref> treated the species having a yellow corolla and 4–8 seeded capsule as <italic><tp:taxon-name><tp:taxon-name-part taxon-name-part-type="genus" reg="Sericocalyx">Sericocalyx</tp:taxon-name-part></tp:taxon-name></italic> Bremek. and the new species belongs to this group. However, <xref ref-type="bibr" rid="B10">Moylan et al. (2004)</xref> demonstrated that <italic><tp:taxon-name><tp:taxon-name-part taxon-name-part-type="genus" reg="Sericocalyx">Sericocalyx</tp:taxon-name-part></tp:taxon-name></italic> is polyphyletic in the subtribe <tp:taxon-name><tp:taxon-name-part taxon-name-part-type="subtribe">Strobilanthinae</tp:taxon-name-part></tp:taxon-name>, based on phylogenetic analyses using <abbrev xmlns:xlink="http://www.w3.org/1999/xlink" xlink:title="internal transcribed spacer" id="ABBRID0EIPAC" xlink:type="simple">ITS</abbrev> and <italic>trnL-F</italic> sequences and morphology. Therefore a single monophyletic <italic><tp:taxon-name><tp:taxon-name-part taxon-name-part-type="genus" reg="Strobilanthes">Strobilanthes</tp:taxon-name-part></tp:taxon-name></italic> <italic>s.l.</italic> is accepted (<xref ref-type="bibr" rid="B10">Moylan et al. 2004</xref>, <xref ref-type="bibr" rid="B4">Deng et al. 2006</xref>) and the new species is here described as a species of <italic><tp:taxon-name><tp:taxon-name-part taxon-name-part-type="genus" reg="Strobilanthes">Strobilanthes</tp:taxon-name-part></tp:taxon-name></italic>. The BLAST similarity search based on the <abbrev xmlns:xlink="http://www.w3.org/1999/xlink" xlink:title="internal transcribed spacer" id="ABBRID0EHAAE" xlink:type="simple">ITS</abbrev> sequence of <italic><tp:taxon-name><tp:taxon-name-part taxon-name-part-type="genus" reg="Strobilanthes">S.</tp:taxon-name-part> <tp:taxon-name-part taxon-name-part-type="species" reg="namkadingensis">namkadingensis</tp:taxon-name-part></tp:taxon-name></italic> resulted in homology as high as 543/562 bp (including 17 gaps) and 532/562 bp (including 19 gaps) with the sequence of <italic><tp:taxon-name><tp:taxon-name-part taxon-name-part-type="genus" reg="Sericocalyx">S.</tp:taxon-name-part> <tp:taxon-name-part taxon-name-part-type="species" reg="chinensis">chinensis</tp:taxon-name-part></tp:taxon-name></italic> (Nees) J.R.I.Wood &amp; Y.F.Deng (synonym, <italic><tp:taxon-name><tp:taxon-name-part taxon-name-part-type="genus" reg="Sericocalyx">Sericocalyx</tp:taxon-name-part> <tp:taxon-name-part taxon-name-part-type="species" reg="chinensis">chinensis</tp:taxon-name-part></tp:taxon-name></italic> (Nees) Bremek.) (GenBank accession no. AY489384) and <italic><tp:taxon-name><tp:taxon-name-part taxon-name-part-type="genus" reg="Sericocalyx">Sericocalyx</tp:taxon-name-part> <tp:taxon-name-part taxon-name-part-type="species" reg="crispus">crispus</tp:taxon-name-part></tp:taxon-name></italic> (L.) Bremek. (AY489383) respectively in the DNA database, supporting that the new species is genetically closely related to the <italic><tp:taxon-name><tp:taxon-name-part taxon-name-part-type="genus" reg="Sericocalyx">Sericocalyx</tp:taxon-name-part></tp:taxon-name></italic> group. <italic><tp:taxon-name><tp:taxon-name-part taxon-name-part-type="genus" reg="Strobilanthes">Strobilanthes</tp:taxon-name-part> <tp:taxon-name-part taxon-name-part-type="species" reg="namkadingensis">namkadingensis</tp:taxon-name-part></tp:taxon-name></italic> is distinguished from <italic><tp:taxon-name><tp:taxon-name-part taxon-name-part-type="genus" reg="Sericocalyx">S.</tp:taxon-name-part> <tp:taxon-name-part taxon-name-part-type="species" reg="chinensis">chinensis</tp:taxon-name-part></tp:taxon-name></italic> by having more secondary veins of lamina (6–8 pairs vs. 5 pairs), longer spikes (3.5–10 cm long as opposed to <italic><tp:taxon-name><tp:taxon-name-part taxon-name-part-type="genus" reg="Sericocalyx">S.</tp:taxon-name-part> <tp:taxon-name-part taxon-name-part-type="species" reg="chinensis">chinensis</tp:taxon-name-part></tp:taxon-name></italic> up to 3 cm long), and 4–6 seeds per capsule (vs. 8-seeds).</p></tp:treatment-sec><ref-list><ref id="B9"><mixed-citation xmlns:xlink="http://www.w3.org/1999/xlink" xlink:type="simple">
          <institution xlink:type="simple">IUCN</institution> (<year>2012</year>) <source>IUCN Red List Categories and Criteria, Version 3.1</source>. <publisher-loc>Gland and Cambridge</publisher-loc>.</mixed-citation></ref><ref id="B2"><mixed-citation xmlns:xlink="http://www.w3.org/1999/xlink" xlink:type="simple">
          <person-group><name name-style="western"><surname>Bremekamp</surname><given-names>CEB</given-names></name></person-group> (<year>1944</year>) <article-title>Materials for a monograph of the <tp:taxon-name><tp:taxon-name-part taxon-name-part-type="subtribe">Strobilanthinae</tp:taxon-name-part></tp:taxon-name>.</article-title> <source>Verhandelingen der Nederlandsche Akademie van Wettenschappen Afdeeling Natuurkunde, Tweede Sectie</source> <volume>41</volume>(<issue>1</issue>): <fpage>1</fpage>–<lpage>305</lpage>.</mixed-citation></ref><ref id="B10"><mixed-citation xmlns:xlink="http://www.w3.org/1999/xlink" xlink:type="simple">
          <person-group><name name-style="western"><surname>Moylan</surname><given-names>EC</given-names></name><name name-style="western"><surname>Bennett</surname><given-names>JR</given-names></name><name name-style="western"><surname>Carine</surname><given-names>MA</given-names></name><name name-style="western"><surname>Olmstead</surname><given-names>RG</given-names></name><name name-style="western"><surname>Scotland</surname><given-names>RW</given-names></name></person-group> (<year>2004</year>) <article-title>Phylogenetic relationships among <italic><tp:taxon-name><tp:taxon-name-part taxon-name-part-type="genus">Strobilanthes</tp:taxon-name-part></tp:taxon-name></italic> <italic>s.l.</italic> (<tp:taxon-name><tp:taxon-name-part taxon-name-part-type="family">Acanthaceae</tp:taxon-name-part></tp:taxon-name>): evidence from ITS nrDNA, <italic>trnL-F</italic> cpDNA and morphology.</article-title> <source>American Journal of Botany</source> <volume>91</volume>(<issue>5</issue>): <fpage>724</fpage>–<lpage>735</lpage>. <ext-link xlink:type="simple" ext-link-type="doi" xlink:href="10.3732/ajb.91.5.724">https://doi.org/10.3732/ajb.91.5.724</ext-link></mixed-citation></ref><ref id="B4"><mixed-citation xmlns:xlink="http://www.w3.org/1999/xlink" xlink:type="simple">
          <person-group><name name-style="western"><surname>Deng</surname><given-names>Y-F</given-names></name><name name-style="western"><surname>Wood</surname><given-names>JRI</given-names></name><name name-style="western"><surname>Scotland</surname><given-names>RW</given-names></name></person-group> (<year>2006</year>) <article-title>New and reassessed species of <italic><tp:taxon-name><tp:taxon-name-part taxon-name-part-type="genus">Strobilanthes</tp:taxon-name-part></tp:taxon-name></italic> (<tp:taxon-name><tp:taxon-name-part taxon-name-part-type="family">Acanthaceae</tp:taxon-name-part></tp:taxon-name>) in the Flora of China.</article-title> <source>Botanical Journal of Linnean Socicety</source> <volume>150</volume>: <fpage>369</fpage>–<lpage>390</lpage>. <ext-link xlink:type="simple" ext-link-type="doi" xlink:href="10.1111/j.1095-8339.2006.00473.x">https://doi.org/10.1111/j.1095-8339.2006.00473.x</ext-link></mixed-citation></ref></ref-list></tp:taxon-treatment>
